# Supplementary material for: Molecular Characterization of Kunitz-Type Protease Inhibitors from Blister Beetles (Coleoptera, Meloidae)
Source: Biomolecules. 2022 Jul 15;12(7):988. doi: 10.3390/biom12070988 (PMC9312475; doi:10.3390/biom12070988)
Supplement: Supplementary file 1 [file biomolecules-12-00988-s001.zip]

Archive with 1 entries (1 files):
- biomolecules-1762991-supplementary.pdf
